# Supplementary material for: Pairwise Comparison of Effects of Linear vs. Change of Direction Short Bout Sprint Intervals on Physical Performance of Youth Male Soccer Players
Source: Sports (Basel). 2026 Jan 26;14(2):44. doi: 10.3390/sports14020044 (PMC12944100; doi:10.3390/sports14020044)
Supplement: Supplementary file 1 [file sports-14-00044-s001.zip]

Archive with 1 entries (1 files):
- sports-4038890-supplementary-Table S1.xlsx
