# Supplementary material for: Pairwise Comparison of Effects of Linear vs. Change of Direction Short Bout Sprint Intervals on Physical Performance of Youth Male Soccer Players
Source: Sports (Basel). 2026 Jan 26;14(2):44. doi: 10.3390/sports14020044 (PMC12944100; doi:10.3390/sports14020044)
Supplement: Supplementary file 1 [file sports-14-00044-s001.zip › sports-4038890-supplementary-Table S1.xlsx]

## Sheet: Sheet1
Group	Height	Weight	Fat mass	SQ1	SQ2	CMJ1	CMJ2	Y201	Y202	5051	5052	936391	936392	RAST1	RAST2	POWER1	POWER2	VO2MAX1	VO2MAX2
1	166	62.9	12.9	24.1	25.43	25.3	24.37	4.78	4.64	2.51	2.47	7.6	7.47	6.25	5.97	293.93	341.63	51.16	52.01
1	169	65.4	10.6	26.65	27.57	35.9	37.47	4.55	4.32	2.47	2.38	7.81	7.69	5.95	5.9	355.97	363.99	50.23	47.66
1	165	63.5	13	25.9	27.6	27.7	29.2	5.06	4.65	2.76	2.54	8.18	8.05	6.59	6.33	257.58	294.32	49.77	49.33
1	169	66.6	14.7	24.05	26.3	25.5	26.1	4.69	4.4	2.65	2.43	7.92	7.77	6.19	5.98	319.61	309.04	46.82	47.43
1	174	72	14.3	26.7	30.97	26.95	28.83	4.36	4.1	2.47	2.39	7.39	7.23	6.07	5.77	371.13	417.16	54.21	55.38
1	156	62.4	19.4	27.1	29.73	30.05	32.37	4.26	4.11	2.64	2.37	7.11	6.98	6.11	5.95	309.13	312.01	45.45	49.06
1	168	63.6	10.7	25.35	25.97	25.8	28.73	4.7	4.54	2.42	2.39	7.75	7.6	6.05	5.88	326.08	343.72	50.44	53.9
1	175	65.4	15.1	24.35	26.7	26.1	28.15	4.85	4.64	2.66	2.51	8.1	7.93	6.2	6	324.96	356.2	49.12	51.13
1	173.5	64.5	12	27.7	26.67	27.75	28.9	4.6	4.36	2.49	2.37	7.78	7.61	6.33	5.88	289.69	347.01	49.32	50.72
1	167	61	12.5	28	29.34	27.95	29.1	4.57	4.3	2.42	2.3	7.96	7.84	5.91	5.65	334.73	364.3	55.34	55.35
1	163	57.9	12.3	23.15	25.6	26.1	26.97	4.79	4.65	2.81	2.68	8.27	8.06	6.28	5.87	265.08	313.75	50.13	52.02
1	164	57.4	9.3	31.85	33.57	33.6	36.2	4.64	4.28	2.53	2.43	7.23	7.04	6.25	5.76	267.06	347.75	52.69	54.01
1	165	59.5	15.8	23.6	26.03	26.7	28.3	4.54	4.34	2.45	2.33	7.66	7.51	6.16	5.76	297.72	350.83	48.47	52.44
1	167	67.4	17.5	25.7	28.67	25.35	29.63	4.81	4.76	2.51	2.4	8.26	8.14	6.43	6	290.33	361.04	47.76	56.97
1	158	57.7	7.1	24.8	24	26.6	26.17	4.83	4.66	2.52	2.42	7.74	7.61	6.13	6.02	281.75	299.23	58.48	59.5
1	171	65.7	13.4	26.4	30.63	30.05	31.4	4.47	4.38	2.56	2.39	7.68	7.52	6.42	6.26	284.82	306.64	48.29	51.13
1	165	61.2	11.4	27.95	30.43	29.4	32.17	4.35	4.16	2.45	2.29	7.27	7.18	5.81	5.71	354.48	372.7	46.89	44.08
1	160	55	14.1	23.9	28.13	24.55	27.9	4.48	4.3	2.57	2.4	7.88	7.79	6.14	5.81	267.65	308.98	49.61	51.38
1	168	54.5	3.5	29.65	32.1	32.15	32.93	4.58	4.3	2.63	2.5	7.51	7.47	5.82	5.67	314.16	320.52	51.55	53.01
1	177	73	9.5	26.5	28.65	29.15	33.12	4.57	4.33	2.31	2.21	7.6	7.52	6.15	6.07	317	355.43	53.24	58.14
2	173	65	8.2	25.7	26.4	26.15	28.14	4.44	4.2	2.97	2.8	7.81	7.77	6.34	5.81	321.46	409.4	51.18	56.49
2	161	72	16	27.78	27.99	27.3	28.9	4.64	4.37	2.35	2.2	8.18	8.1	5.79	5.77	457.37	467.44	48.69	52.03
2	159	47.1	15.8	23.55	24.65	25.5	27	4.83	4.62	2.56	2.34	7.92	7.83	5.73	5.54	313.35	343.22	51.69	52.62
2	174	67	7.6	29.33	30.12	29.1	31.5	4.32	4.27	2.38	2.24	7.39	7.27	6.11	5.86	356.13	387.23	48.96	49.53
2	165	82.5	22.4	28.95	29.1	32.55	34.3	4.59	4.37	2.33	2.19	7.11	7.03	5.98	5.7	310.33	352.1	45.26	47.67
2	166	57.9	12	29.05	31.55	29.8	30.2	4.69	4.5	2.38	2.29	7.75	7.66	6.43	6.26	325.67	363.2	50.99	51.6
2	164	53.9	9.9	24.3	25.78	26.1	27.15	4.65	4.51	2.43	2.36	7.11	7.05	5.97	5.72	316.87	356.8	51.12	51.65
2	175	59.4	12.9	30.2	32	32.15	32.7	4.61	4.43	2.54	2.4	7.78	7.64	6.16	6.05	312.54	332.1	49.33	49.28
2	177	67.7	10.5	25	25.5	26.4	28.1	4.86	4.65	2.32	2.14	7.96	7.81	5.82	5.61	422.81	463.8	53.26	54.5
2	171	58.1	13.2	26.7	27.4	31.85	32.7	4.41	4.29	2.41	2.29	8.27	8.16	6.26	6.05	387.23	410.6	50.16	50.63
2	165	58	12.2	27.08	27.46	28.15	28.45	4.94	4.81	2.76	2.75	7.09	7.02	6.25	6.15	310.98	326.53	49.14	49.66
2	165	57.7	11.8	23	23.58	25.65	26.3	4.73	4.59	2.48	2.46	7	6.94	6.33	6.28	299.42	314.39	50.23	50.44
2	173	64	15	28.7	28.98	30.55	31.05	4.62	4.51	2.39	2.36	7.83	7.76	6.37	6.26	367	385.35	49.77	51.04
2	177	70.9	14.5	25.55	25.76	25.5	25.85	4.98	4.83	2.36	2.31	8	7.91	6.44	6.31	344.52	361.75	46.76	46.8
2	182	70.4	13.2	24.1	25	26.35	27	4.7	4.59	2.38	2.32	9.15	9.05	6.47	6.37	398.41	418.33	54.29	54.71
2	169	61.1	12	24.8	25.12	25.9	26.4	4.78	4.71	2.47	2.44	7.41	7.34	6.4	6.32	384.87	404.11	45.36	45.96
2	166	62.9	19.9	25.9	26.73	27.35	28.5	4.51	4.39	2.43	2.38	7.61	7.52	6.39	6.34	267.14	280.5	50.45	50.36
2	165	54.8	12.4	26.3	26.88	26.78	27.2	4.71	4.64	2.49	2.42	7.69	7.58	5.87	5.65	349.26	366.72	49.1	49.92
2	162	57.6	23.8	26	27.1	27.4	27.65	4.36	4.25	2.42	2.35	7.63	7.52	6.21	6.05	313.51	329.19	49.31	49.48
2	170	60.8	15.1	26.9	28	30.7	31.05	4.03	3.92	2.45	2.47	7.41	7.35	6.33	6.11	312.5	328.13	55.45	55.85
3	173	66.2	17.6	24.95	25.35	28.4	30.1	4.57	4.49	2.47	2.41	7.17	7.02	6.28	6.2	303.38	318.55	50.13	50.3
3	161	66.7	20.7	30.19	30.05	30.12	29.45	4.94	4.79	2.76	2.71	8.5	8.37	6.23	6.16	322.99	339.14	52.74	52.78
3	178	77.5	25.2	25.19	24.8	28.65	29	4.73	4.58	2.48	2.47	7.63	7.54	6.33	6.24	232.32	243.94	48.44	48.8
3	183	78.2	19.2	28.7	28.9	27.45	28.12	4.62	4.5	2.49	2.41	8.45	8.39	6.33	6.27	314.51	330.24	47.72	48.06
3	168.5	66	17	25.45	26.05	26.2	26.3	4.98	4.82	2.46	2.37	8.15	8.08	6.25	6.18	309.07	324.52	58.65	58.93
3	164	60.4	15.3	24.1	25	26.35	27.5	4.7	4.54	2.38	2.36	7.87	7.77	6.24	6.21	306.4	321.72	48.26	48.47
3	174.7	66	3.1	24.8	24.95	25.9	26.3	4.78	4.64	2.47	2.42	7.8	7.77	6.01	5.86	347.68	365.06	46.83	46.92
3	159	52.6	12.4	25.9	26.12	27.35	28	4.51	4.29	2.43	2.38	7.54	7.51	5.98	5.88	234.57	246.3	49.6	49.63
3	168.8	66.6	15.7	26.3	26.75	25.5	26.5	4.71	4.63	2.49	2.49	7.9	7.86	6.28	6.29	311.29	326.85	51.58	51.95
3	169.4	68.3	14.2	26	26.3	29.2	30.4	4.36	4.26	2.42	2.38	7.98	7.96	5.81	5.75	366.78	385.12	53.3	53.8
3	162.3	62.4	18	26.9	27.1	25.7	25.95	4.03	3.92	2.41	2.41	7.66	7.63	6.22	6.07	286.29	300.6	51.2	51.07
3	162.1	57.9	6	24.95	25.05	28.4	30	4.57	4.5	2.47	2.43	9.39	9.37	5.74	5.64	356.42	374.24	48.66	48.91
3	173.7	70.9	13	30.3	30.65	29.15	30.15	4.94	4.81	2.76	2.71	7.69	7.66	6.43	6.31	268.13	281.54	51.72	52.01
3	166.1	62.1	11.8	24.43	24.8	25.65	25.96	4.73	4.64	2.48	2.4	7.89	7.83	6.36	6.27	314.13	329.84	48.94	49.45
3	171	60	13	28.7	29.96	26.5	27.04	4.62	4.55	2.4	2.36	7.99	7.97	5.87	5.63	336.18	352.99	45.17	45.98
3	167	58	14.7	24.45	25	27.5	28	4.98	4.72	2.48	2.43	7.25	7.22	6.29	6.29	289.01	303.46	51.01	51.03
3	171	62	12.7	24.1	24.97	26.35	27.43	4.7	4.59	2.4	2.38	7.32	7.31	5.91	5.9	350.51	368.04	51.14	50.8
3	168	62	10.4	24.8	24.65	29.9	29.95	4.78	4.69	2.49	2.39	7.75	7.67	5.78	5.76	334.19	350.9	49.32	50.26
3	170	59	11.5	25.9	25.8	29.5	30.2	4.51	4.43	2.45	2.34	7.25	7.16	6.07	5.96	288.13	302.54	53.33	54.53
3	169	63	13.8	26.3	27	25.3	26.57	4.71	4.63	2.51	2.44	8.18	8.13	6.23	6.14	317.15	333.01	50.16	50.8
